# Supplementary material for: Liver transcriptomics-metabolomics integration reveals biological pathways associated with fetal programming in beef cattle
Source: Sci Rep. 2024 Nov 12;14:27681. doi: 10.1038/s41598-024-78965-4 (PMC11557885; doi:10.1038/s41598-024-78965-4)
Supplement: Supplementary file 1 — Supplementary Material 2 [file 41598_2024_78965_MOESM1_ESM.xlsx]

## Sheet: Planilha1
		Concentration [µm]
	ID	Ala	Arg	Asn	Asp	Cit	Gln	Glu	Gly	His	Ile	Leu	Lys	Met	Orn	Phe	Pro	Ser	Thr	Trp	Tyr	Val	Ac-Orn	Alpha-aaa	ADMA	SDMA	Carnosine	Creatinine	DOPA	Dopamine	Histamine	Kynurenine	Met-SO	Nitro-Tyr	c4-OH-Pro	t4-OH-Pro	PEA	Putrescine	Sarcosine	Serotonin	Spermidine	Spermine	Taurine	C0	C2	C3	C3-DC (C4-OH)	C3-OH	C3:1
	6781	760.77	0.57	83.33	401.48	5.19	643.22	1747.05	1421.08	147.47	90.6	119.61	71.72	17.94	132.12	42.36	138.11	59.59	69.24	13.95	48.78	131.02	4.04	9.91	0.17	0.61	125.48	17.72	0.09	2.51	31.78	1.18	0.2	ND	< LQ	23.18	< LQ	0.82	2.74	0.92	0.58	1.12	866.7	1.7	0.849	0.08	0.046	0	0.001
	6796	731.64	0.85	67.29	384.88	6.16	394.03	1140.62	1046.58	117.88	65.89	93.18	55.76	12.7	63.62	41.82	102.97	145.85	64.11	12.38	36.01	111.99	2.04	7.11	ND	0.42	109.48	24.17	ND	1.32	14.83	0.94	0.33	ND	< LQ	15.03	ND	1.01	2.8	1.17	0.64	1.27	337.13	14	2.72	0.28	0.006	0.018	0.005
	6797	610.4	0.39	74.58	204.09	7.1	580.34	977.45	1541.97	169.84	106.03	152.82	56.16	24.1	78.17	55.14	169.17	149.83	78.52	17.04	48.53	154.13	2.07	5.45	ND	0.42	99.6	19.75	ND	0.78	10.72	1.56	0.91	ND	< LQ	20.53	ND	1.04	2.09	0.81	0.95	1.55	680.15	2.86	0.923	0.246	0	0	0
	6808	450.16	1.93	51.76	152.09	6.95	536.95	1184.35	1129.46	144.04	82.39	112.5	41.38	13.08	69.1	40.44	97.26	81.99	70.24	13.59	38.91	123.42	1.34	8.8	0.07	0.43	83.59	24.38	ND	0.98	17.28	0.32	0.67	< LQ	< LQ	20.21	ND	0.58	2.61	1.74	0.6	1.33	383.38	4.11	0.635	0.381	0	0	0
	6816	632.19	0.79	64.93	> LSQ	7.36	541.26	992.53	1262.35	188.2	89.87	135.2	48.96	19.97	63.8	48.61	168.99	67.44	61.25	15.23	45.25	138.57	3.45	8.65	0.07	0.5	157.8	22.44	0.13	0.74	14.55	0.55	0.31	ND	< LQ	21.85	< LQ	0.8	1.25	0.66	0.65	1.56	405.78	0.096	0	0.041	0	0	0
	6821	823.41	< LQ	50.8	152.21	3.04	435.29	825.96	1089.14	119.62	70.58	103.89	40.49	16.35	41.2	41.74	124.61	112.4	56.68	13.62	38.94	108.9	2.4	9.43	0.13	0.49	123.07	40.21	0.12	0.53	4.59	1.35	0.49	< LQ	< LQ	21.9	< LQ	0.37	2.86	0.67	0.6	2.15	537.76	12.4	1.69	1.23	0.089	0.051	0
	6822	415.15	0.74	57.2	228.42	7.12	392.61	928.77	1292.26	123.54	58.74	93.7	34.67	13.56	59.97	40.61	92.38	109.65	92.73	12.25	37.66	95.01	1.34	2.55	0.11	0.4	77	21.85	ND	1.89	19.59	0.6	0.67	< LQ	< LQ	17.07	ND	1	2.08	1.34	0.6	1.46	539.3	9.06	2.29	1.39	0.036	0.045	0
	6839	691.2	1.04	61.68	252.42	5.91	509.98	1078.22	1224.76	165.22	85.38	105.28	52.54	18.06	54.58	40.81	139.89	88.67	63.24	15.51	35.99	124.43	3.14	13.73	0.06	0.58	149.71	33.49	0.1	0.52	9.8	0.47	0.17	ND	0.2	19.4	< LQ	1.62	1.79	0.64	0.73	1.4	425.47	138	69.6	9.91	0.039	0.113	0
	6876	676.67	2.45	52.58	189.76	6.39	452.49	1043.42	1394.12	187.94	91.48	143.01	53.19	19.73	72.67	52.28	199.16	188.92	75.76	17.05	44.11	144.32	3.52	5.54	0.06	0.49	100.29	23.64	0.13	1.05	27.72	0.11	0.54	< LQ	0.19	32.03	< LQ	0.83	2.26	1.06	0.97	1.26	642.44	1.55	0.577	0.115	0	0	0
	6979	639.51	0.03	47.05	108.64	7.6	539.99	731.52	1251.47	146.14	58.89	80.66	33.41	12.93	46.84	39.76	109.99	180.74	53.17	11.7	36.3	100.87	0.81	7.5	0.03	0.33	86.63	21.27	ND	4.71	48.93	0.79	0.18	ND	ND	23.85	ND	1.17	3.27	1.2	1.01	1.79	332.88	0.838	0.303	0.058	0.021	0	0.002
	6992	621.01	< LQ	42.66	> LSQ	5.24	311.81	813.49	1087.42	99.26	61.77	85.62	35.74	14.04	55.66	31.98	129.05	121.35	48.68	10.72	29.79	88.9	1.94	6.35	0.1	0.44	77.31	18.84	0.17	0.23	6.9	0.36	0.71	ND	0.2	25.03	ND	0.65	2.38	0.79	0.86	1.2	389.64	3.84	1.55	0.211	0.042	0.027	0
	7015	443.58	< LQ	52.41	> LSQ	3.34	583.35	1249.88	1475.48	126.85	62.45	98.44	37.39	15.29	40.98	37.45	96.87	134.7	65.18	13.79	34.18	107.98	1.1	3.4	ND	0.46	84.61	21.94	ND	1.14	7.78	0.42	0.19	ND	ND	15.88	ND	0.6	2	1.08	0.88	1.92	516.91	6.11	2.81	0.461	0.061	0	0
	7045	512.25	2.08	60.44	194.8	11.37	630.3	1035.85	1136.16	128.1	72.49	95.57	37.62	15.38	45.94	41.28	104.79	113.93	55.75	14.04	41.44	112.38	1.73	9.43	0.03	0.29	104.08	19.02	0.08	1.58	21.89	0.68	0.48	ND	0.2	20.53	< LQ	0.54	2.41	0.75	0.77	1.5	710.01	0.07	0	0	0	0.015	0
	7063	592.05	0.72	59.98	156.53	5.39	441.42	915.99	1156.29	144.06	85.4	127.48	43.09	16.69	36.3	47.12	154.59	167.67	82.54	14.91	44.67	141.87	1.01	11.03	0.08	0.31	126.9	21.93	ND	1.98	15.71	0.3	0.19	ND	ND	20.66	ND	0.98	1.29	1.17	0.47	1.43	520.06	10.7	3.28	1.73	0.092	0	0.013
	7072	663.56	0.98	69.56	163.61	6.24	456.57	1016.48	1072.96	186.56	77.24	108.4	36.33	12.49	52.65	39.19	140.51	112.44	52.86	13.02	38.13	104.02	1.78	7.45	0.04	0.47	147.86	22.74	0.08	2.19	22.17	0.29	0.52	ND	ND	32.99	ND	0.42	2.24	0.88	0.66	1.31	397.52	9.96	4.13	2.46	0.101	0.046	0
	7074	947.99	2.48	72.95	180.11	6.58	439.73	905.57	970.41	117.78	66.17	110.71	37.29	18.32	51.63	47.97	182.78	164.1	64.7	15.2	44.7	120.55	0.76	2.09	0.04	0.43	73.95	22.9	ND	1.15	9.94	0.93	0.28	ND	ND	39.98	ND	0.65	2.4	1.03	0.96	1.53	357.58	30.2	2.07	10.7	0.079	0	0
	7075	688.35	2.05	59.34	164.43	3.81	456.73	1197.31	1378.38	129.91	64.42	103.16	39.1	14.12	53.36	41.28	117.83	198.99	53.89	14.54	31.86	120.76	1.57	4.19	0.05	0.31	93.45	21.36	ND	1.53	16.79	0.73	0.61	ND	ND	19.33	ND	0.8	1.37	0.96	0.62	1.27	465.2	2.03	1.57	0.1	0.049	0	0.003
	7085	533.62	0.87	46.4	249.46	5.29	455.63	1176.86	1014.43	109.1	57.57	95.23	25.73	12.98	44.63	35.81	103.58	102.91	57.49	12.57	37.41	93.91	1.67	3.65	0.03	0.35	64.89	22.97	ND	1.19	10.39	0.8	0.65	ND	ND	20.73	ND	0.66	1.27	1.1	0.64	1.78	397.99	1.19	0.547	0.156	0.092	0	0
[truncated: 137 more columns]
